# Supplementary material for: Tumor-Infiltrating T Cells in Skin Basal Cell Carcinomas and Squamous Cell Carcinomas: Global Th1 Preponderance with Th17 Enrichment—A Cross-Sectional Study
Source: Cells. 2024 Jun 3;13(11):964. doi: 10.3390/cells13110964 (PMC11172364; doi:10.3390/cells13110964)
Supplement: Supplementary file 1 [file cells-13-00964-s001.zip]

Archive with 1 entries (1 files):
- cells-3019940-supplementary.pdf
